# Supplementary material for: The Transepithelial Transport and Transport Pathways of Free and Bound Nε-Carboxymethyllysine Using a Caco-2 Cell Monolayer Model
Source: Foods. 2026 Jul 9;15(14):2432. doi: 10.3390/foods15142432 (PMC13408533; doi:10.3390/foods15142432)
Supplement: Supplementary file 1 [file foods-15-02432-s001.zip]

Archive with 1 entries (1 files):
- foods-4385467-supplementary.pdf
